# Supplementary material for: Reduction in Serum Concentrations of Uremic Toxins Driven by Bifidobacterium Longum Subsp. Longum BL21 is Associated with Gut Microbiota Changes in a Rat Model of Chronic Kidney Disease
Source: Probiotics Antimicrob Proteins. 2024 Jun 3;17(4):1893–904. doi: 10.1007/s12602-024-10293-5 (PMC12405026; doi:10.1007/s12602-024-10293-5)
Supplement: Supplementary file 1 — Supplementary file1 (XLSX 23 KB) [file 12602_2024_10293_MOESM1_ESM.xlsx]

## Sheet: Table S1
Table S1. A nutritional records statement
Product Name	Maintenance Compound Feed for Mice and Rats
Product Number	P1300F-25
Main Ingredients	Fish meal, wheat, corn, soybean meal, bran, vitamins, minerals, amino acids, etc.
Guaranteed Analysis of Product Composition (%)
Component	Nutritional Indicator	Component	Nutritional Indicator
Moisture	≤ 10	Calcium	1.0 - 1.8
Crude Protein	≥ 18	Total Phosphorus	0.6 - 1.2
Crude Fat	≥ 4.0	Lysine	≥ 0.82
Crude Fiber	≤ 5.0	Methionine + Cystine	≥ 0.53
Crude Ash	≤ 8.0	Sodium Chloride	0.4
This table provides a detailed and professional breakdown of the nutritional components and their respective levels in the maintenance compound feed used for this study.

## Sheet: Table S2
Table S2 Relative abundance of individual genus after 6 weeks of intervention
	BL21 N=6	CKD N=6	CTL N=6	p.BL21 vs CKD	p.BL21 vs CTL	p.CKD vs CTL
Porphyromonadaceae_unclassified	28.015±7.860	22.866±4.772	18.796±3.740	0.294	0.035	0.455
Lachnospiraceae_unclassified	3.514±1.173	16.423±7.934	17.567±7.488	0.008	0.004	0.948
Ruminococcaceae_unclassified	1.296±0.438	13.595±2.608	12.702±1.256	<0.001	<0.001	0.64
Prevotella	6.490±3.310	5.015±3.400	9.720±2.984	0.715	0.227	0.058
Clostridiales_unclassified	20.390±15.819	7.024±2.915	7.397±1.976	0.063	0.072	0.997
Bacteroides	1.892±1.640	4.664±2.186	1.744±0.919	0.029	0.987	0.021
Barnesiella	5.883±2.382	2.522±1.015	6.418±1.982	0.019	0.876	0.007
Blautia	7.936±7.572	0.507±0.400	0.196±0.272	0.026	0.02	0.992
Alloprevotella	4.858±1.744	1.572±1.236	0.209±0.145	0.001	<0.001	0.171
Lachnospiracea_incertae_sedis	2.757±2.667	0.842±0.809	0.143±0.076	0.132	0.033	0.737
Phascolarctobacterium	2.495±0.926	1.134±0.479	0.102±0.163	0.004	<0.001	0.026
Ruminococcus	0.212±0.195	2.960±2.437	2.960±2.436	0.074	0.074	1
Oscillibacter	0.743±0.737	1.525±1.266	2.295±1.339	0.481	0.08	0.491
Lactobacillus	1.060±2.131	2.160±1.860	0.830±0.442	0.498	0.969	0.369
Allobaculum	1.587±2.485	0.464±0.351	0.014±0.018	0.395	0.179	0.854
Helicobacter	0.786±0.552	0.101±0.106	2.874±1.312	0.346	0.001	<0.001
Roseburia	1.298±3.078	0.692±0.628	0.258±0.130	0.834	0.593	0.91
Clostridium_XlVa	0.395±0.148	1.556±0.990	1.707±1.417	0.144	0.091	0.963
Firmicutes_unclassified	0.029±0.033	1.669±0.863	0.960±0.415	<0.001	0.027	0.1
Parasutterella	0.838±0.304	0.393±0.226	0.489±0.277	0.031	0.098	0.815
Clostridium_IV	0.247±0.104	1.453±0.539	1.454±1.033	0.019	0.019	1
Streptococcus	0.020±0.017	0.030±0.018	0.012±0.007	0.488	0.59	0.11
Alistipes	0.089±0.028	0.859±0.575	1.965±0.600	0.035	<0.001	0.003
Paraprevotella	0.195±0.405	0.688±0.408	0.032±0.031	0.043	0.682	0.01
Erysipelotrichaceae_unclassified	0.789±1.452	0.284±0.230	0.057±0.036	0.57	0.322	0.889
Candidatus_unclassified	0.007±0.013	1.299±0.673	2.097±1.307	0.05	0.002	0.265
Fusicatenibacter	0.203±0.292	0.005±0.004	0.000±0.000	0.138	0.127	0.999
Anaerostipes	0.618±0.569	0.265±0.206	0.002±0.002	0.219	0.02	0.413
Desulfovibrionaceae_unclassified	0.166±0.254	0.820±0.661	1.307±0.838	0.207	0.018	0.4
Flavonifractor	0.397±0.324	0.632±0.452	0.685±0.385	0.565	0.429	0.97
Romboutsia	0.261±0.312	0.224±0.159	0.016±0.010	0.946	0.123	0.208
Parabacteroides	0.315±0.186	0.255±0.150	0.287±0.034	0.741	0.935	0.919
Bifidobacterium	0.803±0.887	0.001±0.002	0.001±0.001	0.04	0.04	1
Acetatifactor	0.001±0.002	0.840±0.793	0.825±0.914	0.128	0.136	0.999
Butyricicoccus	0.232±0.098	0.302±0.241	0.368±0.282	0.847	0.548	0.866
Deltaproteobacteria_unclassified	0.003±0.006	0.467±0.476	0.157±0.081	0.029	0.615	0.165
Intestinimonas	0.132±0.076	0.464±0.206	0.572±0.235	0.019	0.003	0.582
Turicibacter	0.133±0.184	0.042±0.051	0.001±0.001	0.353	0.129	0.797
Subdivision5_genera_incertae_sedis	<0.001±0.001	0.221±0.232	0.000±0.000	0.031	1	0.03
Bacteroidales_unclassified	0.096±0.034	0.210±0.231	0.226±0.115	0.405	0.318	0.983
Bacteria_unclassified	0.094±0.097	0.336±0.138	0.158±0.099	0.006	0.601	0.039
Rhodospirillaceae_unclassified	0.012±0.013	0.066±0.051	0.070±0.041	0.068	0.045	0.974
Dorea	0.540±1.118	0.066±0.051	0.054±0.025	0.434	0.416	0.999
Clostridium_XI	0.145±0.101	0.033±0.027	0.003±0.003	0.016	0.003	0.665
Sutterella	0.082±0.138	0.145±0.254	0.000±0.000	0.796	0.676	0.318
Erysipelotrichaceae_incertae_sedis	0.412±0.488	0.011±0.006	0.091±0.043	0.066	0.155	0.879
Clostridium_XlVb	0.010±0.006	0.287±0.142	0.266±0.127	0.002	0.003	0.942
Akkermansia	0.001±0.001	0.134±0.169	0.131±0.249	0.4	0.417	0.999
Ruminococcus2	0.057±0.106	0.059±0.057	0.064±0.057	0.999	0.988	0.994
Clostridium_XVIII	0.307±0.516	0.049±0.035	0.013±0.008	0.32	0.234	0.976
Peptococcaceae_unclassified	0.144±0.076	0.094±0.057	0.026±0.028	0.307	0.007	0.131
Coprococcus	0.131±0.298	0.045±0.035	0.017±0.006	0.672	0.506	0.958
Clostridiaceae_unclassified	0.022±0.037	0.012±0.018	0.001±0.001	0.768	0.31	0.697
Proteobacteria_unclassified	0.070±0.160	0.056±0.082	0.012±0.013	0.972	0.609	0.745
Pseudoflavonifractor	0.005±0.004	0.152±0.167	0.335±0.207	0.252	0.005	0.131
Veillonellaceae_unclassified	0.000±0.000	0.166±0.144	<0.001±0.001	0.009	1	0.009
Prevotellaceae_unclassified	0.084±0.069	0.120±0.104	0.006±0.005	0.682	0.178	0.039
Enterococcus	0.036±0.040	0.001±0.001	<0.001±0.001	0.05	0.042	0.998
Clostridiales_Incertae_unclassified	0.002±0.003	0.188±0.104	0.124±0.047	0.001	0.015	0.24
Elusimicrobium	0.000±0.000	0.014±0.015	0.000±0.000	0.046	1	0.044
Vampirovibrio	0.000±0.000	0.067±0.072	0.012±0.008	0.036	0.869	0.093
Eubacterium	0.062±0.066	0.068±0.045	0.034±0.030	0.974	0.591	0.462
Escherichia.Shigella	0.005±0.007	0.019±0.024	0.150±0.175	0.968	0.064	0.1
Proteus	0.000±0.000	0.000±0.000	<0.001±0.001	1	0.457	0.457
Coprobacillus	0.172±0.271	0.022±0.040	0.000±0.000	0.257	0.178	0.97
Fusobacterium	0.008±0.004	0.001±0.001	<0.001±0.001	0.002	0.001	0.812
Clostridia_unclassified	0.001±0.002	0.105±0.043	0.117±0.057	0.002	0.001	0.864
Veillonella	0.002±0.002	0.003±0.003	0.005±0.004	0.816	0.214	0.496
Bilophila	0.102±0.145	0.002±0.003	0.105±0.079	0.198	0.998	0.18
Note: Data are presented as mean +- sd and were tested using the Mann-Whitney U test.

## Sheet: Table S3
Table S3 Correlation between microbial genera and uremic toxins in CKD rats
	PCS	PCG
Acetanaerobacterium	-0.146845	-0.134024
Acetatifactor	-0.20465	-0.232364
Actinomyces	0.447294	0.461605
Actinomycetales_unclassified	-0.0187534	-0.034026
Aestuariispira	0.261443	0.242669
Akkermansia	-0.141024	-0.160413
Alistipes	-0.74384	-0.76671
Allobaculum	0.285815	0.304937
Alloprevotella	0.558031	0.594756
Alphaproteobacteria_unclassified	0.288376	0.263271
Anaerofustis	-0.469347	-0.475121
Anaeroplasma	0.340988	0.305438
Anaerostipes	0.465545	0.487734
Anaerotruncus	-0.0205245	-0.0440364
Bacillaceae_unclassified	0.138914	0.156923
Bacillales_Incertae_unclassified	0.469493	0.448047
Bacteria_unclassified	0.249287	0.209406
Bacteroidales_unclassified	-0.195196	-0.214364
Bacteroides	0.405531	0.373253
Bacteroidetes_unclassified	0.273982	0.276815
Barnesiella	-0.477114	-0.444667
Bifidobacterium	0.254549	0.287551
Bilophila	-0.288882	-0.265088
Blautia	0.291145	0.325475
Butyricicoccus	-0.209342	-0.218025
Butyricimonas	-0.327621	-0.343762
Campylobacter	0.138914	0.156923
Candidatus_unclassified	-0.531752	-0.560111
Catenibacterium	0.197851	0.180626
Christensenella	-0.240572	-0.268934
Clostridia_unclassified	-0.396963	-0.437132
Clostridiaceae_unclassified	0.301986	0.312686
Clostridiales_Incertae_unclassified	-0.0585731	-0.104951
Clostridiales_unclassified	0.22523	0.256511
Clostridium_IV	-0.275098	-0.310682
Clostridium_XI	0.430126	0.464053
Clostridium_XVIII	0.218499	0.239763
Clostridium_XlVa	-0.268478	-0.295101
Clostridium_XlVb	-0.268177	-0.310612
Collinsella	-0.0784589	-0.0869089
Coprobacillus	0.236979	0.259904
Coprobacter	0.387888	0.369686
Coprococcus	0.177147	0.19021
Coraliomargarita	0.298177	0.282201
Coriobacteriaceae_unclassified	0.279544	0.243575
Corynebacterium	0.254801	0.232618
Defluviitalea	0.326561	0.285253
Deltaproteobacteria_unclassified	0.172096	0.137181
Desulfovibrio	-0.2346	-0.221302
Desulfovibrionaceae_unclassified	-0.470976	-0.493456
Desulfovibrionales_unclassified	-0.420758	-0.401018
Dorea	0.152128	0.170684
Elusimicrobium	0.358867	0.327625
Enterobacteriaceae_unclassified	0.138914	0.156923
Enterococcus	0.261846	0.294141
Enterorhabdus	0.396372	0.39409
Erysipelotrichaceae_incertae_sedis	0.127802	0.159413
Erysipelotrichaceae_unclassified	0.241763	0.257056
Escherichia.Shigella	-0.55612	-0.56047
Eubacterium	0.312332	0.309849
Faecalibacterium	-0.176449	-0.196616
Firmicutes_unclassified	0.0177149	-0.0296863
Flavobacteriales_unclassified	-0.669734	-0.681532
Flavonifractor	-0.183894	-0.199398
Fusicatenibacter	0.222187	0.249341
Fusobacterium	0.409635	0.449096
Gemmiger	-0.490393	-0.491536
Globicatella	0.197851	0.180626
Gracilibacter	0.368686	0.336589
Haemophilus	0.284474	0.321353
Helicobacter	-0.824034	-0.814044
Holdemania	0.278207	0.318594
Hydrogenoanaerobacterium	-0.290776	-0.317736
Intestinimonas	-0.449259	-0.482265
Lachnospiracea_incertae_sedis	0.374912	0.401101
Lachnospiraceae_unclassified	-0.347931	-0.385205
Lactobacillus	0.250761	0.234796
Lactococcus	-0.16545	-0.1927
Lentisphaerae_unclassified	0.33391	0.304841
Macellibacteroides	0.380318	0.347209
Marvinbryantia	-0.596098	-0.598653
Megamonas	-0.482253	-0.483376
Methanobrevibacter	0.335664	0.306442
Methanomassiliicoccus	0.176567	0.199458
Mucispirillum	-0.763348	-0.768999
Mycoplasma	0.253575	0.279846
Neisseria	-0.438935	-0.439957
Odoribacter	-0.949149	-0.95136
Oligella	0.0154946	-0.000449464
Olsenella	0.278515	0.315513
Oscillibacter	-0.413651	-0.430162
Paenalcaligenes	-0.121569	-0.134045
Parabacteroides	-0.0248382	-0.0136514
Paraeggerthella	0.368951	0.336831
Paraprevotella	0.507599	0.47969
Parasutterella	0.129396	0.164283
Parvibacter	0.322081	0.297882
Pasteurellaceae_unclassified	0.218714	0.238703
Peptococcaceae_unclassified	0.577438	0.595951
Phascolarctobacterium	0.654517	0.685395
Porphyromonadaceae_unclassified	0.444457	0.464897
Prevotella	-0.534405	-0.525543
Prevotellaceae_unclassified	0.564643	0.555418
Proteobacteria_unclassified	0.235654	0.239582
Proteus	-0.336765	-0.337549
Pseudoflavonifractor	-0.579474	-0.599211
Psychrobacter	0.197851	0.180626
Puniceicoccaceae_unclassified	0.291626	0.323369
Rhodospirillaceae_unclassified	-0.285135	-0.315554
Romboutsia	0.483926	0.489263
Roseburia	0.185106	0.194142
Rothia	-0.338991	-0.334928
Ruminococcaceae_unclassified	-0.333169	-0.385415
Ruminococcus	-0.234798	-0.265255
Ruminococcus2	-0.0359128	-0.0367255
Senegalimassilia	0.416971	0.38067
Sporobacter	-0.370241	-0.410211
Staphylococcus	-0.432299	-0.427516
Stomatobaculum	-0.690348	-0.706726
Streptococcus	0.430215	0.415532
Streptophyta	0.138914	0.156923
Subdivision5_genera_incertae_sedis	0.375158	0.342627
Sutterella	0.336934	0.328437
Turicibacter	0.316905	0.336878
Vampirovibrio	0.260828	0.227568
Veillonella	-0.373949	-0.38334
Veillonellaceae_unclassified	0.412736	0.376664
Victivallis	-0.0907492	-0.0855029
